# Supplementary material for: Identification of DNA Methyltransferase/Demethylase Genes and 5-Azacytidine’s Impact on β-Elemene and Methylation in Curcuma wenyujin
Source: Biology (Basel). 2025 Dec 4;14(12):1739. doi: 10.3390/biology14121739 (PMC12730966; doi:10.3390/biology14121739)
Supplement: Supplementary file 1 [file biology-14-01739-s001.zip]

Archive with 3 entries (2 files):
- biology-3991885-supplementary/
- biology-3991885-supplementary/Supplementary Materials.pdf
- biology-3991885-supplementary/Supplementary Table.xlsx
