# Supplementary material for: Identification of DNA Methyltransferase/Demethylase Genes and 5-Azacytidine’s Impact on β-Elemene and Methylation in Curcuma wenyujin
Source: Biology (Basel). 2025 Dec 4;14(12):1739. doi: 10.3390/biology14121739 (PMC12730966; doi:10.3390/biology14121739)
Supplement: Supplementary file 1 [file biology-14-01739-s001.zip › biology-3991885-supplementary/Supplementary Table.xlsx]

## Sheet: Supplementary Table S1
Supplementary Table S1. Information of C5-MTases genes in the 7 tested species
Species	Gene name	Gene ID
Arabidopsis thaliana	AtMET1	AT5G49160
	AtMET2a	AT4G14140
	AtMET2b	AT4G08990
	AtMET3	AT4G13610
	AtCMT1	AT1G80740
	AtCMT2	AT4G19020
	AtCMT3	AT1G69770
	AtDRM1	AT5G15380
	AtDRM2	AT5G14620
	AtDRM3	AT3G17310
	AtDNMT2	AT5G25480
Dendrobium officinale	DoMET1	PKU76524
	DoCMT1	PKU82426
	DoCMT2	PKU81878
	DoCMT3	PKU73969
	DoDRM1	PKU80167
	DoDRM2	PKU69055
	DoDRM3	PKU76195
	DoDNMT2	PKU83692
Oryza sativa	OsMET1A	LOC_Os03g58400
	OsMET1B	LOC_Os07g08500
	OsCMT1	LOC_Os03g12570
	OsCMT2	LOC_Os05g13780
	OsCMT3	LOC_Os10g01570
	OsDRM1a	LOC_Os11g01810
	OsDRM1b	LOC_Os12g01800
	OsDRM2	LOC_Os03g02010
	OsDRM3	LOC_Os05g04330
Ricinus communis	RcMET1-1	EEF44547.1
	RcMET1-2	EEF34557.1
	RcCMT1	EEF32028.1
	RcCMT2	EEF42564.1
	RcDRM1	EEF37028.1
	RcDRM2	EEF40939.1
	RcDRM3	EEF43158.1
	RcDNMT2	EEF47001.1
Salvia miltiorrhiza	SmMET1	MG602207
	SmCMT1	MG602211
	SmCMT2a	MG602209
	SmCMT2b	MG602210
	SmCMT3	MG602208
	SmDRM1	MG602212
	SmDRM2	MG602213
	SmDNMT2	MG602214
Solanum lycopersicum	SlMET1	Solyc11g030600
	SlCMT2	Solyc12g100330
	SlCMT3	Solyc01g006100
	SlCMT4	Solyc08g005400
	SlDRM5	Solyc02g062740
	SlDRM6	Solyc10g078190
	SlDRM7	Solyc04g005250
	SlDRM8	Solyc05g053260
	SlDNMT2	Solyc08g067070
Zea mays	ZmMET1	GRMZM2G334041
	ZmMET2	GRMZM2G333916
	ZmCMT3a	GRMZM2G025592
	ZmCMT3b	GRMZM2G005310
	ZmDRM1	GRMZM2G137366
	ZmDRM2	GRMZM2G092497
	ZmDRM3	GRMZM2G065599
	ZmDNMT2	GRMZM2G157589

## Sheet: Supplementary Table S2
Supplementary Table S2. Information of dMTases genes in the 11 tested species.
Species	Gene name	Gene ID
Arabidopsis thaliana	AtDME1	AT5G04560
	AtROS1	AT2G36490
	AtDML2	AT3G10010
	AtDML3	AT4G34060
Cucumis sativus	CsDME	Cucsa.308950
	CsDML3	Cucsa.385370
	CsROS1a	Cucsa.083110
	CsROS1b	Cucsa.378580
Dendrobium officinale	DoROS1a	PKU80819
	DoROS1b	PKU72598
	DoDML3	PKU75209
Glycine max	GmDME	Glyma.20G188300
	GmROS1a	Glyma.03G190800
	GmROS1b	Glyma.10G065900
	GmROS1c	Glyma.13G151000
Manihot esculenta	MeDME1	Manes.07G091800
	MeDME2	Manes.10G055200
	MeDML3	Manes.04G008900
	MeROS1a	Manes.09G060800
	MeROS1b	Manes.08G020500
Oryza sativa	OsROS1a	LOC_Os01g11900
	OsROS1b	LOC_Os02g29230
	OsROS1c	LOC_Os05g37350
	OsROS1d	LOC_Os05g37410
	OsDML3a	LOC_Os02g29380
	OsDML3b	LOC_Os04g28860
Populus trichocarpa	PtDME1	Potri.010G234400
	PtDME2	Potri.008G025900
	PtDML3	Potri.001G150000
	PtROS1	Potri.006G116000
Ricinus communis	RcDME	EEF31495.1
	RcROS1	EEF33793.1
	RcDML3	EEF34945.1
Sorghum bicolor	SbDML3	Sobic.006G224100
	SbROS1a	Sobic.009G155900
	SbROS1b	Sobic.004G149800
	SbROS1c	Sobic.008G085300
Solanum lycopersicum	SlDML1	Solyc09g009080
	SlDML2	Solyc10g083630
	SlDML3	Solyc11g007580
	SlDML4	Solyc03g123440
Zea mays	ZmROS1a	GRMZM2G131756
	ZmROS1b	GRMZM2G422464
	ZmDML3	GRMZM5G828460

## Sheet: Supplementary Table S3
Supplementary Table S3. Primers used for genes cloning and RT-qPCR analysis in this study.
	Primers	Primer sequences (5′→3′)
Genes cloning primers	CwMET1C-F	CGCTTGAGTCTGCTCTGAGG
	CwMET1C-R	AGGAGAGTCAATTTCTGCAACC
	CwCMT2C-F	ATGCAAGCAAGCATATTGGGATG
	CwCMT2C-R	TTAAGGATCAAGTGAATCTTG
	CwDRM2C-F	ATGGATTGGACGAGCGATAGCG
	CwDRM2C-R	TCAGACGTTCTTACCCATTATACA
	CwDRM3C-F	ATACTGTAAAGGAGAGCCTGC
	CwDRM3C-R	CCAAAGTTGAAGCAGGACAAAG
	CwDNMTC-F	GTATCAGGTAGCATTCCATTGCAG
	CwDNMTC-R	TGCTAGATAAGTGCACATCGACG
	CwDML1C-F	TTTGAGTTGGAAGTGCTGGAAG
	CwDML1C-R	AGACTCCGTCCTTGCTCATGC
	CwDML2C-F	CTTCAGCAGCAACAGCAATTAG
	CwDML2C-R	TCATCACTCGGCCATCAAGTC
	CwDML3C-F	GAACTGAAGCTCTCGTGGAAG
	CwDML3C-R	TCAATGTCAGCACCTCTAAACG
RT-qPCR primers	CwMET1-F	GAAATTGAAGGAGAGTTGGAGGAC
	CwMET1-R	GATGGCTCATCGTTTACATCAG
	CwCMT2-F	TTTGCCTTGGAGCAGAGATG
	CwCMT2-R	GACTGAGAACCAGACTTCCTTG
	CwDRM2-F	TGAGCGTGAAAGATATGGCTAC
	CwDRM2-R	CGCGAAATAGTGTCCCAAAC
	CwDRM3-F	TTCCTTTGGTGTTCGAGCAG
	CwDRM3-R	GGAAATAGAGCCTTCAAAGGTG
	CwDNMT-F	TCCAAGGATGCTTACTCCAC
	CwDNMT-R	GCAAGTTTCACCTTCTACAGC
	CwDML1-F	GCAAGACTAGCACTTCCAGG
	CwDML1-R	ATGTGCTCTGGTGTTGATGG
	CwDML2-F	GAATCTGCTTCAATTCCTGTGC
	CwDML2-R	TGAGATTGTTCCTCCCGTCTG
	CwDML3-F	TAGAATTTGTGAGACTCGGAGC
	CwDML3-R	CCGCAAACTTTCCCAGTCATAG
	CwAACT-F	CTTCGGAGCAGATAAACCCA
	CwAACT-R	CAAGATTTGCACTCAGGACATT
	CwHMGS-F	TCTGCACTGAAGTGGAAGATGT
	CwHMGS-R	CAACCAATCCATAGCGTCCA
	CwHMGR-F	CCCGATCCGCTATACTAACC
	CwHMGR-R	CGATGGACTGGACGAAAGC
	CwFPPS-F	CTTTCTTGGTGGTGTCCTTGG
	CwFPPS-R	GCTGTCTGAAACTCAACCTCGT
	CwDXS-F	CCCTCCCTCCAGGCTACAAA
	CwDXS-R	ATGGGTCTTGAGTGAGTCTGC
	CwDXR-F	TGTTTGGAGCAGACTACGACG
	CwDXR-R	AGCCTTAAAGGTCAGCGATT
	CwMCT-F	ACCAGCCAAAAGAACCACC
	CwMCT-R	CATCCAAGGCGTCGAGAT
	CwHDS-F	CGAGTATGTCTCCTGCCCATC
	CwHDS-R	GCTGAATTAGAGCGTCAGTTGC
	CwHDR-F	CCGCAGCGACAACTACAAC
	CwHDR-R	TCAACTCCCCAGCAGAACC
	18S-F	AACGAGACCTCAGCCTGCT
	18S-R	CCCAGAACATCTAAGGGCAT

## Sheet: Supplementary Table S4
Supplementary Table S4. List of adapter and primer sequences
	Adaptors / Primers	Sequences (5′→3′)
Adapters	EcoRI-adapter-F	CTCGTAGACTGCGTACC
	EcoRI-adapter-R	AATTGGTACGCAGTC
	HpaII/MspI-adapter-F	GATCATGAGTCCTGCT
	HpaII/MspI-adapter-R	CGAGCAGGACTCATGA
Pre-amplified Primers	EcoRI + T	GACTGCGTACCAATTCT
	HpaII/MspI + A	ATCATGAGTCCTGCTCGGA
	E11 ( EcoRI + TAC )	GACTGCGTACCAATTCTAC
	E12 ( EcoRI + TAG )	GACTGCGTACCAATTCTAG
	E13 ( EcoRI + TCT )	GACTGCGTACCAATTCTCT
	E14 ( EcoRI + TCA )	GACTGCGTACCAATTCTCA
	E15 ( EcoRI + TCC )	GACTGCGTACCAATTCTCC
	E17 ( EcoRI + TGC )	GACTGCGTACCAATTCTGC
	E18 ( EcoRI + TGG )	GACTGCGTACCAATTCTGG
	E19 ( EcoRI + TGA )	GACTGCGTACCAATTCTGA
	E20 ( EcoRI + TTC )	GACTGCGTACCAATTCTTC
Selective-amplified Primers	H11 ( HpaII/MspI + AAC )	ATCATGAGTCCTGCTCGGAAC
	H12 ( HpaII/MspI + ACC )	ATCATGAGTCCTGCTCGGACC
	H13 ( HpaII/MspI + ACG )	ATCATGAGTCCTGCTCGGACG
	H14 ( HpaII/MspI + ACT )	ATCATGAGTCCTGCTCGGACT
	H15 ( HpaII/MspI + AGA )	ATCATGAGTCCTGCTCGGAGA
	H16 ( HpaII/MspI + AGC )	ATCATGAGTCCTGCTCGGAGC
	H17 ( HpaII/MspI + AGT )	ATCATGAGTCCTGCTCGGAGT
	H18 ( HpaII/MspI + ATA )	ATCATGAGTCCTGCTCGGATA
	H19 ( HpaII/MspI + ATC )	ATCATGAGTCCTGCTCGGATC
	H20 ( HpaII/MspI + ATG )	ATCATGAGTCCTGCTCGGATG

## Sheet: Supplementary Table S5
Supplementary Table S5. Information of DNA methyltransferase/demethylase in C. wenyujin
	GENE NAME	GENE ID
DNA Methyltransferase	CwMET1	PX260200
	CwCMT2	PX260201
	CwDRM2	PX260202
	CwDRM3	PX260203
	CwDNMT	PX260204
DNA Demethylase	CwDML1	PX260205
	CwDML2	PX260206
	CwDML3	PX260207
